# Supplementary material for: Neural correlates of retrieval-based enhancement of autobiographical memory in older adults
Source: Sci Rep. 2020 Jan 29;10:1447. doi: 10.1038/s41598-020-58076-6 (PMC6989450; doi:10.1038/s41598-020-58076-6)
Supplement: Supplementary file 2 — Supplementary Dataset 1. [file 41598_2020_58076_MOESM2_ESM.zip]

Archive with 15 entries (14 files):
- Familar_ROIs.nii.gz
- __MACOSX/
- __MACOSX/._Familar_ROIs.nii.gz
- Reverse strength effect in familiarity network t-statistics.nii.gz
- __MACOSX/._Reverse strength effect in familiarity network t-statistics.nii.gz
- Strength effect within remember network_t-statistics.nii.gz
- __MACOSX/._Strength effect within remember network_t-statistics.nii.gz
- Remember ROIs.nii.gz
- __MACOSX/._Remember ROIs.nii.gz
- Familiarity network _t-statistics.nii.gz
- __MACOSX/._Familiarity network _t-statistics.nii.gz
- Strength effect in familiarity nettwork t-statistics.nii.gz
- __MACOSX/._Strength effect in familiarity nettwork t-statistics.nii.gz
- Remember network _t-statistics.nii.gz
- __MACOSX/._Remember network _t-statistics.nii.gz
